# Supplementary material for: Non-Cancer Chronic Pain Conditions and Risk for Incident Alzheimer’s Disease and Related Dementias in Community-Dwelling Older Adults: A Population-Based Retrospective Cohort Study of United States Medicare Beneficiaries, 2001–2013
Source: Int J Environ Res Public Health. 2020 Jul 29;17(15):5454. doi: 10.3390/ijerph17155454 (PMC7432104; doi:10.3390/ijerph17155454)
Supplement: Supplementary file 1 [file ijerph-17-05454-s001.zip]

Archive with 2 entries (2 files):
- S1Figure-23Jun2020-IJERPH.docx
- S1Table-23Jun2020-IJERPH.docx
